# Supplementary material for: Anatomical Variants in Pancreatic Irrigation and Their Clinical Considerations for the Pancreatic Approach and Surrounding Structures: A Systematic Review with Meta-Analysis
Source: Medicina (Kaunas). 2025 Apr 4;61(4):666. doi: 10.3390/medicina61040666 (PMC12028877; doi:10.3390/medicina61040666)
Supplement: Supplementary file 1 [file medicina-61-00666-s001.zip]

Archive with 1 entries (1 files):
- medicina-3511889-supplementary.pdf
